# Supplementary material for: Apolipoprotein CIII Reduction Protects White Adipose Tissues against Obesity-Induced Inflammation and Insulin Resistance in Mice
Source: Int J Mol Sci. 2021 Dec 22;23(1):62. doi: 10.3390/ijms23010062 (PMC8744831; doi:10.3390/ijms23010062)
Supplement: Supplementary file 1 [file ijms-23-00062-s001.zip]

Archive with 1 entries (1 files):
- ijms-1508617-supplementary.pdf
